# Supplementary material for: Re-Evaluation of a Hyperendemic Focus of Metastrongyloid Lungworm Infections in Gastropod Intermediate Hosts in Southern Germany
Source: Pathogens. 2025 Aug 9;14(8):800. doi: 10.3390/pathogens14080800 (PMC12389336; doi:10.3390/pathogens14080800)
Supplement: Supplementary file 1 [file pathogens-14-00800-s001.zip]

Archive with 1 entries (1 files):
- pathogens-3766910-supplementary.pptx
